# Supplementary material for: Effects of Paramisgurnus dabryanus Density on the Growth Performance of Pelophylax nigromaculatus and the Soil Microbial Communities Within a Rice–Frog–Loach Integrated Aquaculture System
Source: Microorganisms. 2025 Jul 31;13(8):1794. doi: 10.3390/microorganisms13081794 (PMC12388627; doi:10.3390/microorganisms13081794)
Supplement: Supplementary file 1 [file microorganisms-13-01794-s001.zip]

Archive with 1 entries (1 files):
- microorganisms-3729529-supplementary.pdf
